# Supplementary material for: Improving the Assessment of Neonatal Abstinence Syndrome (NAS)
Source: Children (Basel). 2021 Aug 9;8(8):685. doi: 10.3390/children8080685 (PMC8394483; doi:10.3390/children8080685)
Supplement: Supplementary file 1 [file children-08-00685-s001.zip]

Archive with 1 entries (1 files):
- children-1277469-supplementary.pdf
